# Supplementary material for: Blood Center Testing Allows the Detection and Rapid Treatment of Acute and Recent HIV Infection
Source: Viruses. 2022 Oct 23;14(11):2326. doi: 10.3390/v14112326 (PMC9698357; doi:10.3390/v14112326)
Supplement: Supplementary file 1 [file viruses-14-02326-s001.zip]

Archive with 1 entries (1 files):
- viruses-1936105-supplementary.pdf
